# Supplementary material for: The Antileukemic and Anti-Prostatic Effect of Aeroplysinin-1 Is Mediated through ROS-Induced Apoptosis via NOX Activation and Inhibition of HIF-1a Activity
Source: Life (Basel). 2022 May 5;12(5):687. doi: 10.3390/life12050687 (PMC9145196; doi:10.3390/life12050687)
Supplement: Supplementary file 1 [file life-12-00687-s001.zip]

Archive with 1 entries (1 files):
- life-1668008-supplementary.pdf
